# Supplementary material for: Androgen receptor splice variant 7 expression levels distinguish AR-mutated from nonmutated metastatic castration-resistant prostate cancers
Source: J Clin Invest. 2026 Apr 1;136(7):e198193. doi: 10.1172/JCI198193 (PMC13038193; doi:10.1172/JCI198193)
Supplement: Supporting data values [file jci-136-198193-s322.xlsx]

## Sheet: Figure 1
Figure 1: AR mutation is associated with a better clinical outcome from advanced HSPC and mCRPC
	OS from PC diagnosis				OS from development of CRPC				Time to CRPC from diagnosis				Time on AR-directed therapy				OS From initiation of first ARPI
	Months	AR Mutated (n=58)	AR Non-Mut (n=64)		Months	AR Mutated (n=58)	AR Non-Mut (n=64)		Months	AR Mutated (n=58)	AR Non-Mut (n=64)		Months	AR Mutated (n=58)	AR Non-Mut (n=64)		Months	AR Mutated (n=58)	AR Non-Mut (n=64)				Patient ID	PSA change after 12 weeks (%)
	176	1			142	1			34	1			14	1			74	1					12	-0.993846
	171	1			135	1			36	1			40	1			99	1					3	-0.992021
	91	1			72	1			19	1			37	1			40	1					11	-0.970149
	129	1			103	1			26	1			22	1			76	1					17	-0.95875
	236	1			153	1			82	1			9	1			103	1					41	-0.9471
	66	1			58	1			8	1			20	1			55	1					2	-0.9444
	97	1			24	1			73	1			7	1			24	1					1	-0.915663
	35	1			27	1			8	1			9	1			23	1					5	-0.885326
	144	1			99	1			45	1			4	1			24	1					4	-0.8538
	62	1			46	1			16	1			16	1			41	1					24	-0.82554
	94	1			51	1			43	1			30	1			46	1					9	-0.808696
	77	1			63	1			14	1			11	1			52	1					7	-0.8039
	178	1			55	1			123	1			20	1			58	1					6	-0.792949
	198	1			113	1			85	1			5	1			50	1					8	-0.763889
	97	1			94	1			3	1			21	1			146	0					36	-0.7467
	333	0			173	0			159	1			7	1			15	1					39	-0.741379
	42	1			30	1			12	1			11	1			48	1					14	-0.729167
	91	1			64	1			26	1			7	1			36	1					37	-0.7213
	52	1			36	1			15	1			32	1			50	1					35	-0.663
	141	1			71	1			70	1			30	1			55	1					25	-0.6471
	105	1			68	1			37	1			19	1			51	1					33	-0.4664
	62	1			54	1			8	1			4	1			12	1					13	-0.32
	210	1			96	1			114	1			29	1			81	0					10	-0.299043
	188	0			171	0			17	1			15	1			33	1					32	-0.2596
	122	1			33	1			89	1			9	1			49	1					18	-0.2407
	118	1			92	1			26	1			16	1			43	1					26	-0.2308
	140	1			45	1			94	1			11	1			31	1					30	-0.2273
	95	1			39	1			56	1			8	1			19	1					19	-0.1301
	21	1			12	1			9	1			9	1			30	1					34	-0.0404
	56	1			41	1			15	1			37	1			65	1					22	-0.037
	120	1			79	1			40	1			3	1			24	1					15	-0.01
	35	1			24	1			10	1			13	1			30	1					16	-0.01
	134	1			57	1			77	1			23	1			54	1					28	0.0389
	69	1			54	1			14	1			25	1			36	1					38	0.5385
	63	1			39	1			24	1			6	1			28	1					27	0.5634
	42	1			30	1			12	1			23	1			76	1					40	0.6873
	135	1			90	1			45	1			6	1			34	1					20	1.2769
	81	1			76	1			5	1			10	1			15	1					23	1.9091
	23	1			15	1			8	1			6	1			34	1					29	3.44
	62	1			39	1			23	1			56	1			69	1					21	4.9853
	94	1			71	1			22	1			30	1			75	1					31	9.1282
	98	1			80	1			18	1			32	1			76	0
	187	0			78	0			109	1			5	1			74	1
	311	1			188	1			123	1			17	1			51	1
	112	1			51	1			60	1			32	1			81	0
	119	0			110	0			8	1			18	1			47	1
	61	1			52	1			9	1			22	1			48	1
	94	1			60	1			33	1			12	1			31	1
	46	1			32	1			14	1			43	1			109	1
	184	1			109	1			74	1			47	1			75	1
	134	1			99	1			35	1			27	1			53	1
	107	1			53	1			54	1			35	1			93	1
	198	1			134	1			63	1			15	1			44	1
	45	1			29	1			16	1			30	1			51	0
	74	0			51	0			22	1			12	1			33	1
	52	1			33	1			19	1			59	1			81	1
	100	1			82	1			18	1			3	1			16	0
	111	0			51	0			59	1			8		1		28		1
	177		1		127		1		49		1		9		1		37		1
	238		1		75		1		163		1		11		1		67		1
	137		1		92		1		44		1		2		1		66		1
	215		1		108		1		106		1		11		1		67		1
	123		1		102		1		20		1		3		1		11		1
	71		1		58		1		13		1		2		1		14		1
	66		1		59		1		7		1		7		1		10		1
	32		1		22		1		10		1		2		1		27		1
	34		1		25		1		9		1		20		1		60		1
	151		1		36		1		115		1		19		1		61		1
	238		1		200		1		38		1		4		1		23		1
	133		1		76		1		56		1		3		1		6		1
	156		1		54		1		101		1		2		1		2		1
	48		1		22		1		26		1		5		1		12		1
	11		1		6		1		5		1		2		1		6		1
	99		1		49		1		49		1		7		1		19		1
	23		1		17		1		6		1		4		1		16		1
	31		1		23		1		8		1		3		1		26		1
	35		1		26		1		8		1		10		1		25		1
	170		1		36		1		133		1		3		1		24		1
	45		1		33		1		12		1		10		1		20		1
	16		1		10		1		5		1		5		1		11		1
	35		1		26		1		9		1		34		1		119		1
	50		1		28		1		22		1		16		1		23		1
	35		1		11		1		24		1		8		1		15		1
	27		1		17		1		9		1		5		1		27		1
	266		1		124		1		142		1		4		1		26		1
	108		1		66		1		42		1		18		1		57		1
	50		1		23		1		26		1		7		1		8		1
	50		1		26		1		23		1		30		1		41		1
	111		1		50		1		60		1		7		1		32		1
	46		1		35		1		11		1		40		1		63		1
	150		1		120		1		30		1		5		1		47		1
	30		1		17		1		12		1		3		1		28		1
	102		1		76		1		26		1		19		1		38		1
	57		1		42		1		15		1		5		1		24		1
	206		1		82		1		123		1		6		1		10		1
	83		1		68		1		15		1		2		1		10		1
	35		1		28		1		7		1		6		1		10		1
	40		1		19		1		20		1		5		1		37		1
	116		1		90		1		25		1		22		1		39		1
	40		1		34		1		6		1		9		1		61		1
	49		1		37		1		12		1		2		1		31		1
	26		1		15		1		10		1		6		1		21		1
	21		1		18		1		3		1		4		1		45		1
	107		1		73		1		34		1		4		1		10		1
	61		1		49		1		12		1		16		1		45		1
	47		1		44		1		3		1		5		1		16		1
	103		1		99		1		3		1		5		1		16		1
	128		1		111		1		17		1		5		1		48		1
	94		1		69		1		24		1		7		1		47		1
	60		1		50		1		9		1		3		1		10		1
	24		1		11		1		13		1		16		1		43		1
	158		1		87		1		70		1		57		1		82		1
	38		1		31		1		6		1
	54		1		17		1		36		1
	76		1		64		1		12		1
	67		1		49		1		17		1
	153		1		83		1		69		1
	20		1		13		1		7		1
	22		1		12		1		10		1
	73		1		49		1		24		1
	84		1		61		1		23		1
	44		1		34		1		10		1
	OS from PC diagnosis					OS from development of CRPC					Time on AR-directed therapy
	Months	AR LBD Mut	AR Non-LBD Mut	AR Non-Mut		Months	AR LBD Mut	AR Non-LBD Mut	AR Non-Mut		Months	AR LBD Mut	AR Non-LBD Mut	AR Non-Mut
	171	1				135	1				14	1
	91	1				72	1				40	1
	129	1				103	1				37	1
	236	1				153	1				22	1
	66	1				58	1				9	1
	176	1				142	1				20	1
	97	1				24	1				7	1
	144	1				99	1				4	1
	62	1				46	1				16	1
	94	1				51	1				30	1
	77	1				63	1				11	1
	178	1				55	1				20	1
	198	1				113	1				5	1
	97	1				94	1				21	1
	333	0				173	0				7	1
	42	1				30	1				11	1
	91	1				64	1				7	1
	52	1				36	1				32	1
	141	1				71	1				30	1
	105	1				68	1				19	1
	62	1				54	1				4	1
	210	1				96	1				29	1
	188	0				171	0				15	1
	122	1				33	1				9	1
	118	1				92	1				16	1
	140	1				45	1				8	1
	21	1				12	1				37	1
	120	1				79	1				3	1
	35	1				24	1				13	1
	134	1				57	1				23	1
	69	1				54	1				25	1
	63	1				39	1				6	1
	42	1				30	1				6	1
	81	1				76	1				10	1
	23	1				15	1				6	1
	62	1				39	1				56	1
	94	1				71	1				30	1
	98	1				80	1				32	1
	187	0				78	0				5	1
	311	1				188	1				17	1
	112	1				51	1				32	1
	119	0				110	0				18	1
	61	1				52	1				22	1
	94	1				60	1				43	1
	184	1				109	1				47	1
	134	1				99	1				27	1
	107	1				53	1				35	1
	198	1				134	1				30	1
	74	0				51	0				3	1
	111	0				51	0				9		1
	35		1			27		1			11		1
	95		1			39		1			9		1
	56		1			41		1			23		1
	135		1			90		1			12		1
	46		1			32		1			15		1
	45		1			29		1			12		1
	52		1			33		1			59		1
	100		1			82		1			8			1
	177			1		127			1		9			1
	238			1		75			1		11			1
	137			1		92			1		2			1
	215			1		108			1		11			1
	123			1		102			1		3			1
	71			1		58			1		2			1
	66			1		59			1		7			1
	32			1		22			1		2			1
	34			1		25			1		20			1
	151			1		36			1		19			1
	238			1		200			1		4			1
	133			1		76			1		3			1
	156			1		54			1		2			1
	48			1		22			1		5			1
	11			1		6			1		2			1
	99			1		49			1		7			1
	23			1		17			1		4			1
	31			1		23			1		3			1
	35			1		26			1		10			1
	170			1		36			1		3			1
	45			1		33			1		10			1
	16			1		10			1		5			1
	35			1		26			1		34			1
	50			1		28			1		16			1
	35			1		11			1		8			1
	27			1		17			1		5			1
	266			1		124			1		4			1
	108			1		66			1		18			1
	50			1		23			1		7			1
	50			1		26			1		30			1
	111			1		50			1		7			1
	46			1		35			1		40			1
	150			1		120			1		5			1
	30			1		17			1		3			1
	102			1		76			1		19			1
	57			1		42			1		5			1
	206			1		82			1		6			1
	83			1		68			1		2			1
	35			1		28			1		6			1
	40			1		19			1		5			1
	116			1		90			1		22			1
	40			1		34			1		9			1
	49			1		37			1		2			1
	26			1		15			1		6			1
	21			1		18			1		4			1
	107			1		73			1		4			1
	61			1		49			1		16			1
	47			1		44			1		5			1
	103			1		99			1		5			1
	128			1		111			1		5			1
	94			1		69			1		7			1
	60			1		50			1		3			1
	24			1		11			1		16			1
	158			1		87			1		57			1
	38			1		31			1
	54			1		17			1
	76			1		64			1
	67			1		49			1
	153			1		83			1
	20			1		13			1
	22			1		12			1
	73			1		49			1
	84			1		61			1
	44			1		34			1

## Sheet: Figure 2
Figure 2: mCRPC clinical biopsies with detectable AR mutations exhibit lower levels of AR-V7 protein.
	Nuclear AR-V7 H-Score			Nuclear AR-V7 H-Score
	AR Non-Mutated	AR Mutated		Non-Mut	Non-LBD Mut	LBD Mut
	1	0		1	60	4
	220	4		220	7	0
	70	0		70	0	18
	200	18		200	130	170
	125	170		125	125	0
	125	0		125	145	0
	0	20		0	11	20
	170	60		170	11	0
	120	0		120		0
	5	0		5		120
	100	120		100		0
	30	0		30		0
	150	0		150		180
	20	180		20		10
	0	10		0		0
	5	0		5		2
	0	2		0		0
	60	0		60		0
	170	0		170		0
	70	0		70		1
	220	1		220		25
	0	25		0		0
	130	0		130		0
	170	0		170		45
	0	45		0		0
	90	0		90		0
	5	0		5		1
	0	7		0		0
	200	1		200		55
	190	0		190		160
	140	0		140		101
	5	55		5		7
	20	160		20		6
	30	101		30		185
	100	7		100		32
	60	6		60		105
	70	130		70		0
	100	185		100		110
	120	32		120		1
	0	105		0		0
	210	0		210		26
	180	110		180		2
	0	1		0		0
	1	0		1		53
	0	26		0		37
	0	2		0		0
	120	0		120		0
	90	53		90		0
	215	125		215		100
	110	37		110		0
	100	0		100
	10	0		10
	200	0		200
	200	145		200
	15	100		15
	100	11		100
	150	11		150
	0	0		0
	0			0
	25			25
	0			0
	0			0
	0			0
	0			0

## Sheet: Figure 3
Figure 3: AR amplification does not associate with AR-V7 expression in AR mutated mCRPC clinical biopsies.
	AR Copy number (log2)			AR NTD H-Score					Nuclear AR-V7 H-Score
	AR Non-Mut	AR Mut		AR Non-Mutated	AR Mutated	AR Non-Mutated	AR Mutated		Mut Non-AMP	Mut AMP	Non-Mut non-AMP	Non-Mut AMP
	-0.07	1.28		Nuc	Nuc	Cyto	Cyto		0	18	1	70
	1.22	1.13		160	180	200	0		4	170	220	200
	4.22	1.1		180	255	150	80		0	0	0	125
	1.83	2.18		240	165	130	40		0	120	120	125
	1.6	1.62		200	280	200	150		20	10	20	170
	1.55	0.41		170	250	200	150		60	0	0	5
	0.44	0.3		250	0	100	0		0	2	0	100
	2.6	1.02		220	200	100	0		0	0	60	30
	5.21	2.57		150	180	230	100		0	7	220	150
	2.9	0.14		140	255	230	130		180	0	0	5
	2.98	3.81		220	105	100	65		0	0	170	170
	3.46	0.49		140	290	170	200		0	6	0	70
	0.64	0.17		250	220	110	160		0	130	90	130
	2.69	1.29		210	0	100	0		1	185	5	200
	-0.32	1.33		210	180	25	100		25	105	0	190
	1.82	4.1		40	160	200	100		0	0	5	140
	3.11	4.72		250	115	100	100		45	110	20	30
	3.16	0.36		190	210	120	150		0	2	100	100
	0.42	0.18		110	90	250	45		0	125	120	60
	0.5	-0.04		250	50	100	25		1	37	0	70
	0.76	0.91		180	220	100	120		55	145	0	210
	2.03	0.56		200	215	0	165		160	100	200	180
	2.18	3.55		0	235	100	210		101	11	15	0
	2.16	0.35		200	85	160	25		7		100	1
	0.43	0.6		90	290	0	200		32		0	0
	0.91	0.05		0	210	100	140		1		0	120
	3.15	3.76		130	45	100	20		0		0	90
	3.72	0.03		190	135	0	80		26		0	215
	3.61	2.05		200	255	100	165		0		0	110
	4.63	1.66		100	40	200	20		53			100
	0.68	1.28		270	110	160	120		0			10
	0.68	0.95		120	215	0	140		0			200
	-0.04	0.78		10	230	150	85		0			150
	2.99	0.28		185	265	100	150		11			25
	2.51	1.45		200	285	100	180		0			0
	3.09	1.94		100	215	100	100
	3.59	1.45		150	250	200	100
	6.64	-0.26		235	300	0	200
	0.25	4.61		300	270	200	225
	5.19	2.29		200	155	0	120
	4.02	3.05		100	280	100	100
	1.61	0.27		200	240	100	100
	4.09	0.4		130	300	200	300
	1.91	0.99		200	225	100	70
	4.25	1.89		200	230	0	80
	0.93	0.03		200	265	0	90
	4.44	0.55		100	225	100	180
	0.35	4.4		200	270	200	100
	1.31	2.82		250	275	200	160
	0.39	1.21		250	285	200	290
	0.37	-0.09		250	225	40	170
	1.51	0.06		45	295	140	100
	0.33	3.24		185	220	50	70
	1.69	2.76		135	250	200	80
	0.05	2.64		150	300	200	280
	0.18	-0.03		220	300	100	280
		-0.34		150	140	100	200
		-0.3421		180	300	0	200
				0	150	0	0
				5		100
				250		0
				150		30
				200		75
				100		70
				135
	AR Mutated co-occuring mutations					AR Non-mutated co-occuring mutations
	Patient	Gene	Mutation	Type		ID	Gene	Mutation	Type
	15	AKT1	E17K	MISSENSE		1	CDKN1B	HOMDEL	CNA
	28	AKT1	L52R	MISSENSE		1	PIK3CA	P377H	MISSENSE
	55	AKT2	HOMDEL	CNA		1	TP53	R181H	MISSENSE
	28	APC	S1465Wfs*3	TRUNC		2	CDKN1B	AMP	CNA
	6	APC	R1450*	TRUNC		2	PIK3R1	KPDL567I	INFRAME
	12	APC	HOMDEL	CNA		3	AR	AMP	CNA
	1	AR	T878A	MISSENSE		3	CDKN2A	AMP	CNA
	2	AR	T878A	MISSENSE		3	CHEK2	HOMDEL	CNA
	3	AR	L702H	MISSENSE		3	RB1	HOMDEL	CNA
	4	AR	L702H	MISSENSE		4	AR	AMP	CNA
	5	AR	T878A	MISSENSE		4	CDH1	A617T	MISSENSE
	6	AR	H875Y	MISSENSE		4	SPOP	F125L	MISSENSE
	7	AR	T878A	MISSENSE		5	AR	AMP	CNA
	8	AR	A159T	MISSENSE		5	CDK12	-796?	TRUNC
	9	AR	T878A	MISSENSE		5	FANCA	HOMDEL	CNA
	10	AR	H875Y	MISSENSE		6	AR	AMP	CNA
	11	AR	H875Y	MISSENSE		6	BUB1B	R114*	TRUNC
	12	AR	L702H	MISSENSE		6	ERBB3	R521*	TRUNC
	13	AR	T878A	MISSENSE		6	JAK1	-430?	TRUNC
	14	AR	T878A	MISSENSE		6	PDGFRA	-811	TRUNC
	15	AR	T878A	MISSENSE		6	PDGFRA	C501*	TRUNC
	16	AR	T878A	MISSENSE		6	PRKDC	-545?	TRUNC
	17	AR	F877L	MISSENSE		6	SMARCA4	-1069L*?	TRUNC
	18	AR	H875Y	MISSENSE		7	ATM	N2875S	MISSENSE
	19	AR	T878A	MISSENSE		8	AR	AMP	CNA
	20	AR	L702H	MISSENSE		8	ATM	NA	SPLICE
	21	AR	T878S	MISSENSE		8	ATM	L1448*	TRUNC
	22	AR	T878A	MISSENSE		8	PIK3CA	E545K	MISSENSE
	23	AR	H875Y	MISSENSE		9	AR	AMP	CNA
	24	AR	Q876L	MISSENSE		10	AR	AMP	CNA
	24	AR	T878A	MISSENSE		10	ATM	NA	SPLICE
	25	AR	T878A	MISSENSE		10	ATM	Q2522*	TRUNC
	26	AR	L702H	MISSENSE		10	ATR	NA	SPLICE
	27	AR	H875Y	MISSENSE		10	ATRX	AMP	CNA
	28	AR	P380R	MISSENSE		10	CDH1	P825fs*13	TRUNC
	29	AR	T878A	MISSENSE		10	MYC	AMP	CNA
	30	AR	E355Q	MISSENSE		10	NTRK1	HOMDEL	CNA
	31	AR	L702H	MISSENSE		10	WRN	HOMDEL	CNA
	32	AR	F877L	MISSENSE		11	AR	AMP	CNA
	33	AR	T878S	MISSENSE		11	MAP2K4	HOMDEL	CNA
	34	AR	L702H	MISSENSE		11	RB1	HOMDEL	CNA
	35	AR	L702H	MISSENSE		11	TP53	R249M	MISSENSE
	36	AR	H875Y	MISSENSE		11	TP53	HOMDEL	CNA
	37	AR	A646D	MISSENSE		11	XRCC3	HOMDEL	CNA
	38	AR	H875Y	MISSENSE		12	AR	AMP	CNA
	39	AR	L702H	MISSENSE		12	PTEN	HOMDEL	CNA
	40	AR	T878A	MISSENSE		12	TP53	HOMDEL	CNA
	41	AR	L702H	MISSENSE		13	AR	AMP	CNA
	42	AR	H875Y	MISSENSE		13	ERCC6	NA	SPLICE
	43	AR	H875_L881del	INFRAME		14	AR	AMP	CNA
	44	AR	L702H	MISSENSE		15	TP53	C124Lfs*25	TRUNC
	45	AR	T878A	MISSENSE		16	AR	AMP	CNA
	46	AR	T878A	MISSENSE		16	CDKN2A	AMP	CNA
	47	AR	F877L	MISSENSE		16	PRKDC	AMP	CNA
	48	AR	H875Y	MISSENSE		16	TP53	P47S	MISSENSE
	49	AR	V132I	MISSENSE		17	CDKN1B	HOMDEL	CNA
	50	AR	L702H	MISSENSE		17	CDKN2A	HOMDEL	CNA
	51	AR	T878A	MISSENSE		17	FANCA	HOMDEL	CNA
	52	AR	H875Y	MISSENSE		17	FGFR3	HOMDEL	CNA
	53	AR	T878A	MISSENSE		17	TP53	A159D	MISSENSE
	54	AR	A646D	MISSENSE		17	TSC2	HOMDEL	CNA
	55	AR	V867A	MISSENSE		18	PALB2	W1038*	TRUNC
	56	AR	G216R	MISSENSE		19	AR	AMP	CNA
	57	AR	D891H	MISSENSE		20	AR	AMP	CNA
	58	AR	L702H	MISSENSE		21
	17	AR	AMP	CNA		22	ATM	Q1852*	TRUNC
	40	AR	AMP	CNA		23	AR	AMP	CNA
	49	AR	AMP	CNA		23	PTEN	E235*	TRUNC
	16	AR	AMP	CNA		23	RB1	HOMDEL	CNA
	11	AR	AMP	CNA		23	TP53	Y220C	MISSENSE
	28	AR	AMP	CNA		24	CDKN1B	AMP	CNA
	24	AR	AMP	CNA		24	MSH6	E1335D	MISSENSE
	54	AR	AMP	CNA		24	TP53	R202C	MISSENSE
	42	AR	AMP	CNA		24	TP53	I254F	MISSENSE
	50	AR	AMP	CNA		25	CTNNB1	T41A	MISSENSE
	55	AR	AMP	CNA		26	TP53	R248Q	MISSENSE
	56	AR	AMP	CNA		27	CDKN1B	AMP	CNA
	9	AR	AMP	CNA		28
	41	AR	AMP	CNA		29	AR	AMP	CNA
	4	AR	AMP	CNA		29	SPOP	F133V	MISSENSE
	30	AR	AMP	CNA		30	AR	AMP	CNA
	37	AR	AMP	CNA		31	AR	AMP	CNA
	46	AR	AMP	CNA		31	MAP2K4	AMP	CNA
	31	AR	AMP	CNA		31	MDM2	HOMDEL	CNA
	5	AR	AMP	CNA		31	NTRK1	HOMDEL	CNA
	38	AR	AMP	CNA		31	TP53	R282W	MISSENSE
	36	AR	AMP	CNA		31	TP53	K120R	MISSENSE
	15	AR	AMP	CNA		31	WRN	HOMDEL	CNA
	33	AR	AMP	CNA		32	BRCA2	NA	SPLICE
	28	ARID1A	D1850Gfs*4	TRUNC		32	CTNNB1	S37C	MISSENSE
	13	ARID1A	Q766Sfs*67	TRUNC		32	MYC	AMP	CNA
	29	ARID1A	Y1324*	TRUNC		32	SPOP	W131C	MISSENSE
	38	ATM	I2776Nfs*3	TRUNC		33	PIK3CA	M130T	MISSENSE
	39	ATM	Q1098Rfs*11	TRUNC		34	AR	AMP	CNA
	7	ATM	Q2762*	TRUNC		34	CDKN1B	AMP	CNA
	38	ATM	R2691H	MISSENSE		34	SPOP	F125C	MISSENSE
	47	ATM	V1528Cfs*15	TRUNC		34	SRC	R483W	MISSENSE
	11	ATM	Y316*	TRUNC		34	TP53	R248W	MISSENSE
	49	ATRX	AMP	CNA		34	TP53	R267W	MISSENSE
	15	AXIN1	G364Tfs*55	TRUNC		35	AR	AMP	CNA
	58	AXIN1	HOMDEL	CNA		35	CTNNB1	T41A	MISSENSE
	57	AXIN2	E405Gfs*56	TRUNC		35	TP53	Q317*	TRUNC
	32	BARD1	AMP	CNA		36	AR	AMP	CNA
	19	BRAF	K601E	MISSENSE		36	BRCA2	-2252	TRUNC
	5	BRCA2	C1200*	TRUNC		36	CTNNB1	AMP	CNA
	25	BRCA2	N1626Sfs*12	TRUNC		37	AR	AMP	CNA
	27	BRCA2	T2026fs*13	TRUNC		37	ATM	HOMDEL	CNA
	11	BUB1	HOMDEL	CNA		37	CDKN1B	HOMDEL	CNA
	44	BUB1B	Q467_splice	SPLICE		37	RB1	HOMDEL	CNA
	6	CDH1	A617T	MISSENSE		37	SPOP	Y87C	MISSENSE
	4	CDH1	HOMDEL	CNA		38
	4	CDK12	F988_splice	SPLICE		39	FGFR3	HOMDEL	CNA
	16	CDK12	D817Tfs*4	TRUNC		40
	43	CDK4	AMP	CNA		41	AR	AMP	CNA
	57	CDKN1B	HOMDEL	CNA		41	CDK12	-344	TRUNC
	58	CDKN1B	HOMDEL	CNA		41	PALB2	-265H?	TRUNC
	54	CDKN1B	HOMDEL	CNA		41	SPOP	G148E	MISSENSE
	26	CDKN1B	HOMDEL	CNA		42	AR	AMP	CNA
	55	CDKN1B	HOMDEL	CNA		42	AXIN2	HOMDEL	CNA
	45	CDKN1B	HOMDEL	CNA		42	CHEK2	HOMDEL	CNA
	53	CDKN1B	HOMDEL	CNA		42	FANCA	HOMDEL	CNA
	36	CDKN1B	HOMDEL	CNA		42	FANCI	AMP	CNA
	55	CDKN1B	AMP	CNA		42	MLH1	AMP	CNA
	8	CHEK2	T410Mfs*15	TRUNC		42	NF1	Q1235*	TRUNC
	12	CHEK2	HOMDEL	CNA		42	PMS2	HOMDEL	CNA
	29	CTNNB1	A421_S425dup	INFRAME		43	AR	AMP	CNA
	47	CTNNB1	D32G	MISSENSE		43	CDK4	AMP	CNA
	13	CTNNB1	D32G	MISSENSE		43	PTEN	-317	TRUNC
	5	CTNNB1	D32H	MISSENSE		43	TNFRSF14	HOMDEL	CNA
	21	CTNNB1	G34V	MISSENSE		44	AKT1	E17K	MISSENSE
	39	CTNNB1	N387K	MISSENSE		44	AR	AMP	CNA
	53	CTNNB1	S33F	MISSENSE		44	RB1	HOMDEL	CNA
	48	CTNNB1	S37C	MISSENSE		45	AR	AMP	CNA
	48	CTNNB1	S45F	MISSENSE		46	PTEN	HOMDEL	CNA
	55	EGFR	AMP	CNA		47	AR	AMP	CNA
	14	ERCC3	HOMDEL	CNA		47	AXIN2	HOMDEL	CNA
	12	ERCC3	HOMDEL	CNA		47	ERCC4	AMP	CNA
	25	ERCC3	HOMDEL	CNA		47	ERCC5	HOMDEL	CNA
	32	ERCC4	V756Afs*5	TRUNC		47	MLH3	N150T	MISSENSE
	32	ERCC5	E1188_splice	SPLICE		47	PMS2	HOMDEL	CNA
	24	ERCC6	R1288*	TRUNC		47	SPOP	Y87S	MISSENSE
	6	ERCC6	HOMDEL	CNA		47	TP53	NA	SPLICE
	25	FANCA	HOMDEL	CNA		48	AR	AMP	CNA
	3	FANCI	F1003_splice	SPLICE		48	CDKN2A	HOMDEL	CNA
	42	FANCI	F768*	TRUNC		48	JAK1	-257	TRUNC
	7	FANCM	L961del	INFRAME		48	TP53	HOMDEL	CNA
	12	FANCM	S1534*	TRUNC		49	AR	AMP	CNA
	24	FGFR2	HOMDEL	CNA		49	CHEK2	-82?	TRUNC
	58	HNF1A	AMP	CNA		49	NOTCH1	C687*	TRUNC
	48	HNF1A	AMP	CNA		49	TP53	R175H	MISSENSE
	54	HNF1A	AMP	CNA		50	AR	AMP	CNA
	32	HNF1A	AMP	CNA		50	ERCC4	AMP	CNA
	17	JAK1	L431Vfs*22	TRUNC		50	MYD88	-4	TRUNC
	58	MAP2K2	HOMDEL	CNA		50	TP53	M133T	MISSENSE
	46	MAP2K2	AMP	CNA		51	AR	AMP	CNA
	3	MAP3K1	D1170del	INFRAME		51	PIK3CA	G842S	MISSENSE
	46	MAP3K1	HOMDEL	CNA		52	AR	AMP	CNA
	28	MAP3K1	HOMDEL	CNA		52	ATM	C2488Y	MISSENSE
	53	MAP4K3	L359Wfs*31	TRUNC		52	MYC	AMP	CNA
	48	MAP4K3	HOMDEL	CNA		52	PALB2	K75*	TRUNC
	49	MAP4K3	HOMDEL	CNA		52	PRKDC	AMP	CNA
	19	MDM2	AMP	CNA		52	RB1	HOMDEL	CNA
	55	MLH3	S666_Q668del	INFRAME		53	RB1	HOMDEL	CNA
	36	MLH3	D1127_splice	SPLICE		53	SMARCA4	-1069L*?	TRUNC
	32	MRE11A	R572*	TRUNC		53	SPOP	F104S	MISSENSE
	58	MSH2	Y408Lfs*9	TRUNC		54	AR	AMP	CNA
	32	MSH2	R621*	TRUNC		54	RB1	HOMDEL	CNA
	43	MSH3	A443T	MISSENSE		54	TNFRSF14	HOMDEL	CNA
	27	MSH6	R1334_splice	SPLICE		55	ATM	L263FS*13	TRUNC
	47	MSH6	E226Vfs*21	TRUNC		56	RB1	HOMDEL	CNA
	58	MYC	E447_C453delinsG	INFRAME		57	AR	AMP	CNA
	54	MYC	HOMDEL	CNA		57	BRCA2	HOMDEL	CNA
	36	MYC	HOMDEL	CNA		57	CDKN1B	AMP	CNA
	14	MYC	AMP	CNA		57	MYC	AMP	CNA
	39	MYC	AMP	CNA		58	CDKN2A	AMP	CNA
	55	MYC	AMP	CNA		58	PTEN	HOMDEL	CNA
	57	NBN	HOMDEL	CNA		59
	58	NBN	HOMDEL	CNA		60	AR	AMP	CNA
	54	NBN	HOMDEL	CNA		61	CDH1	HOMDEL	CNA
	31	NBN	HOMDEL	CNA		61	ERCC2	HOMDEL	CNA
	52	NBN	HOMDEL	CNA		61	MAP4K3	HOMDEL	CNA
	36	NBN	HOMDEL	CNA		61	MDM2	HOMDEL	CNA
	34	PALB2	L17_splice	SPLICE		61	RB1	HOMDEL	CNA
	34	PALB2	F776Ifs*26	TRUNC		61	SMARCB1	HOMDEL	CNA
	42	PALB2	R238*	TRUNC		61	TNFRSF14	HOMDEL	CNA
	32	PIK3CA	H1047R	MISSENSE		61	TP53	-140	TRUNC
	55	PIK3CA	LE452L	MISSENSE		61	TP53	HOMDEL	CNA
	14	PIK3R1	HOMDEL	CNA		61	WRN	HOMDEL	CNA
	32	PMS2	HOMDEL	CNA		62	AR	AMP	CNA
	34	PRKDC	N3604Kfs*3	TRUNC		63	CDKN1B	HOMDEL	CNA
	32	PRKDC	E2113*	TRUNC		63	WT1	HOMDEL	CNA
	2	PRKDC	R1155*	TRUNC		64
	32	PRKDC	AMP	CNA
	13	PTEN	K267Rfs*9	TRUNC
	25	PTEN	T319_L320delins*	INFRAME
	42	PTEN	F347T	MISSENSE
	25	PTEN	F279Lfs*19	TRUNC
	40	PTEN	K349S	MISSENSE
	25	PTEN	R335*	TRUNC
	53	PTEN	T348*	TRUNC
	49	PTEN	HOMDEL	CNA
	56	PTEN	HOMDEL	CNA
	48	PTEN	HOMDEL	CNA
	12	PTEN	HOMDEL	CNA
	30	PTEN	HOMDEL	CNA
	54	PTEN	HOMDEL	CNA
	52	PTEN	HOMDEL	CNA
	44	PTEN	HOMDEL	CNA
	50	PTEN	HOMDEL	CNA
	31	PTEN	HOMDEL	CNA
	55	PTEN	HOMDEL	CNA
	56	PTEN	HOMDEL	CNA
	43	RAD50	HOMDEL	CNA
	13	RAD51C	HOMDEL	CNA
	19	RB1	S474_splice	SPLICE
	23	RB1	HOMDEL	CNA
	12	RB1	HOMDEL	CNA
	14	RB1	HOMDEL	CNA
	56	RB1	HOMDEL	CNA
	24	RB1	HOMDEL	CNA
	7	RB1	HOMDEL	CNA
	24	RB1	HOMDEL	CNA
	51	RET	HOMDEL	CNA
	29	SPOP	F102C	MISSENSE
	3	SPOP	F102V	MISSENSE
	41	SPOP	F133C	MISSENSE
	6	SPOP	F133I	MISSENSE
	28	SPOP	F133L	MISSENSE
	7	SPOP	F133L	MISSENSE
	12	SPOP	Y87C	MISSENSE
	12	SPOP	Y87N	MISSENSE
	9	SPOP	Y87N	MISSENSE
	57	STK11	YC131Y	INFRAME
	51	STK11	HOMDEL	CNA
	7	STK11	HOMDEL	CNA
	3	TNFRSF14	HOMDEL	CNA
	11	TNFRSF14	HOMDEL	CNA
	42	TP53	Y327fs	TRUNC
	57	TP53	C135F	MISSENSE
	45	TP53	C277F	MISSENSE
	7	TP53	H193R	MISSENSE
	42	TP53	M340V	MISSENSE
	30	TP53	Q331*	TRUNC
	12	TP53	R158H	MISSENSE
	20	TP53	R175H	MISSENSE
	7	TP53	R248Q	MISSENSE
	49	TP53	R267Q	MISSENSE
	2	TP53	R273P	MISSENSE
	38	TP53	T125K	MISSENSE
	12	TP53	T155I	MISSENSE
	12	TP53	Y107D	MISSENSE
	55	TP53	Y107D	MISSENSE
	55	TP53	G187_splice	SPLICE
	19	TP53	HOMDEL	CNA
	9	TP53	HOMDEL	CNA
	24	TP53	HOMDEL	CNA
	45	TP53	HOMDEL	CNA
	32	TP53	HOMDEL	CNA
	6	WRN	K1126fs	TRUNC
	48	WRN	R1406*	TRUNC
	3	WRN	R1406*	TRUNC
	55	WRN	HOMDEL	CNA
	2	WRN	HOMDEL	CNA
	37	WRN	HOMDEL	CNA
	53	WRN	HOMDEL	CNA
	57	WT1	HOMDEL	CNA
	58	XRCC3	HOMDEL	CNA

## Sheet: Supplementary Figure 2
	Time on AR-directed therapy						OS from PC diagnosis						OS from development of CRPC
	Months	AR LBD Mutated + AR-V7 negative	AR LBD Mutated + AR-V7 positive	No AR LBD Mutation + AR-V7 negative	No AR LBD Mutation + AR-V7 positive		Months	AR LBD Mutated + AR-V7 negative	AR LBD Mutated + AR-V7 positive	No AR LBD Mutation + AR-V7 negative	No AR LBD Mutation + AR-V7 positive		Months	AR LBD Mutated + AR-V7 negative	AR LBD Mutated + AR-V7 positive	No AR LBD Mutation + AR-V7 negative	No AR LBD Mutation + AR-V7 positive
	14	1					14	1					142	1
	37	1					37	1					72	1
	20	1					20	1					58	1
	4	1					4	1					99	1
	16	1					16	1					46	1
	30	1					30	1					63	1
	11	1					11	1					55	1
	21	1					21	1					173	0
	11	1					11	1					64	1
	7	1					7	1					36	1
	32	1					32	1					71	1
	4	1					4	1					96	1
	29	1					29	1					171	0
	9	1					9	1					92	1
	16	1					16	1					45	1
	37	1					37	1					79	1
	56	1					56	1					71	1
	5	1					5	1					188	1
	18	1					18	1					52	1
	47	1					47	1					99	1
	27	1					27	1					53	1
	35	1					35	1					134	1
	3	1					3	1					51	0
	30	1					30	1					68	1
	8	1					8	1					12	1
	32	1					32	1					78	0
	7	1					7	1					30	1
	32	1					32	1					110	0
	40	1					40	1					135	1
	6	1					6	1					30	1
	25	1					25	1					39	1
	5		1				5		1				94		1
	22		1				22		1				103		1
	7		1				7		1				24		1
	19		1				19		1				54		1
	17		1				17		1				51		1
	10		1				10		1				15		1
	43		1				43		1				109		1
	15		1				15		1				33		1
	22		1				22		1				60		1
	3		1				3		1				24		1
	30		1				30		1				51		0
	23		1				23		1				54		1
	6		1				6		1				39		1
	30		1				30		1				80		1
	13		1				13		1				51		1
	9		1				9		1				57		1
	20		1				20		1				153		1
	6		1				6		1				113		1
	2			1			2			1			76		1
	2			1			2			1			59			1
	19			1			19			1			6			1
	6			1			6			1			17			1
	7			1			7			1			10			1
	16			1			16			1			11			1
	57			1			57			1			66			1
	8			1			8			1			19			1
	2			1			2			1			37			1
	2			1			2			1			18			1
	5			1			5			1			73			1
	34			1			34			1			49			1
	4			1			4			1			83			1
	11			1			11			1			12			1
	4				1		4				1		49			1
	12				1		12				1		61			1
	59				1		59				1		34			1
	5				1		5				1		127			1
	3				1		3				1		15			1
	18				1		18				1		36			1
	3				1		3				1		49			1
	19				1		19				1		124			1
	7				1		7				1		35			1
	9				1		9				1		39			1
	7				1		7				1		50				1
	7				1		7				1		33				1
	11				1		11				1		82				1
	3				1		3				1		31				1
	40				1		40				1		22				1
	5				1		5				1		120				1
	22				1		22				1		13				1
	20				1		20				1		76				1
	30				1		30				1		17				1
	5				1		5				1		27				1
	6				1		6				1		23				1
	5				1		5				1		42				1
	2				1		2				1		92				1
	7				1		7				1		36				1
	3				1		3				1		82				1
	5				1		5				1		17				1
	12				1		12				1		44				1
	11				1		11				1		200				1
	3				1		3				1		76				1
	23				1		23				1		68				1
	3				1		3				1		69				1
	5				1		5				1		17				1
	15				1		15				1		111				1
	4				1		4				1		25				1
	5				1		5				1		28				1
	2				1		2				1		49				1
	4				1		4				1		32				1
	10				1		10				1		102				1
	6				1		6				1		58				1
	8				1		8				1		90				1
	2				1		2				1		26				1
	16				1		16				1		50				1
	4				1		4				1		29				1
	16				1		16				1		54				1
	5				1		5				1		64				1
	9				1		9				1		22				1
	9				1		9				1		26				1
	10				1		10				1		28				1
													34				1
													26				1
													108				1
													23				1
													11				1
													87				1
													90				1
													99				1
													75				1
													33				1

## Sheet: Supplementary Figure 3
transcript	CAPTURE	value	CASE	AR_status	isoform
ENST00000374690	SI_10153	2.91914	TP_2077	WT	AR-FL
ENST00000374690	SI_10154	2.36102	TP_2078	WT	AR-FL
ENST00000374690	SI_10156	0.999106	SC_9056	MUT	AR-FL
ENST00000374690	SI_10157	5.09465	SC_9074	WT	AR-FL
ENST00000374690	SI_10159	0.048544	SC_9136	WT	AR-FL
ENST00000374690	SI_10160	1.98895	SC_9137	WT	AR-FL
ENST00000374690	SI_10161	0.621225	SC_9138	WT	AR-FL
ENST00000374690	SI_10162	0.736688	SC_9139	WT	AR-FL
ENST00000374690	SI_10163	8.94191	SC_9140	WT	AR-FL
ENST00000374690	SI_10164	2.90649	SC_9141	MUT	AR-FL
ENST00000374690	SI_10258	0.0682623	SC_9142	WT	AR-FL
ENST00000374690	SI_10284	0.205442	TP_2079	WT	AR-FL
ENST00000374690	SI_10331	3.69227e-87	MO_1469	WT	AR-FL
ENST00000374690	SI_10417	1.05361	TP_2081	WT	AR-FL
ENST00000374690	SI_10441	6.26157	SC_9074	WT	AR-FL
ENST00000374690	SI_10442	0.950983	SC_9086	WT	AR-FL
ENST00000374690	SI_10443	0.407453	SC_9145	MUT	AR-FL
ENST00000374690	SI_10444	3.44771	SC_9148	WT	AR-FL
ENST00000374690	SI_10500	0.60427	SC_9144	MUT	AR-FL
ENST00000374690	SI_10561	2.44955	SC_9150	WT	AR-FL
ENST00000374690	SI_10596	0.673209	SC_9151	WT	AR-FL
ENST00000374690	SI_10597	0.782214	SC_9152	WT	AR-FL
ENST00000374690	SI_10598	12.327	SC_9153	WT	AR-FL
ENST00000374690	SI_10611	5.47486	MO_1473	WT	AR-FL
ENST00000374690	SI_10699	2.95119	TP_2093	WT	AR-FL
ENST00000374690	SI_10732	6.08052	TP_2096	WT	AR-FL
ENST00000374690	SI_10733	5.56314	SC_9156	WT	AR-FL
ENST00000374690	SI_10734	0.167053	SC_9157	WT	AR-FL
ENST00000374690	SI_10735	1.56517	SC_9162	WT	AR-FL
ENST00000374690	SI_10736	2.12699	SC_9163	WT	AR-FL
ENST00000374690	SI_10738	0.00353677	SC_9165	MUT	AR-FL
ENST00000374690	SI_10739	3.13166	SC_9158	WT	AR-FL
ENST00000374690	SI_10790	0.324975	SC_9170	WT	AR-FL
ENST00000374690	SI_10862	1.23693	SC_9171	WT	AR-FL
ENST00000374690	SI_10922	0.241644	SC_9027	WT	AR-FL
ENST00000374690	SI_10923	2.07403	SC_9081	MUT	AR-FL
ENST00000374690	SI_10924	1.74903	SC_9175	WT	AR-FL
ENST00000374690	SI_10927	0.180451	SC_9172	WT	AR-FL
ENST00000374690	SI_10928	0.265335	SC_9173	WT	AR-FL
ENST00000374690	SI_11085	7.13565	MO_1492	WT	AR-FL
ENST00000374690	SI_11088	0.431119	MO_1490	MUT	AR-FL
ENST00000374690	SI_11315	1.73084	MO_1499	WT	AR-FL
ENST00000374690	SI_11368	3.7816	MO_1510	WT	AR-FL
ENST00000374690	SI_11382	13.2904	MO_1511	WT	AR-FL
ENST00000374690	SI_11384	3.42177	MO_1514	MUT	AR-FL
ENST00000374690	SI_11440	7.68217	MO_1517	WT	AR-FL
ENST00000374690	SI_11441	3.44857	SC_9176	WT	AR-FL
ENST00000374690	SI_11442	0.813214	SC_9178	WT	AR-FL
ENST00000374690	SI_11444	0.281651	SC_9177	WT	AR-FL
ENST00000374690	SI_11445	0.94883	SC_9179	WT	AR-FL
ENST00000374690	SI_11622	4.76029e-37	SC_9146	WT	AR-FL
ENST00000374690	SI_11630	1.20047	SC_9182	WT	AR-FL
ENST00000374690	SI_11775	0.457182	MO_1482	WT	AR-FL
ENST00000374690	SI_12052	0.44627	MO_1541	WT	AR-FL
ENST00000374690	SI_12054	3.43278	MO_1543	WT	AR-FL
ENST00000374690	SI_12122	2.87176	SC_9184	MUT	AR-FL
ENST00000374690	SI_12123	4.93431	SC_9186	MUT	AR-FL
ENST00000374690	SI_12124	8.90851	SC_9187	WT	AR-FL
ENST00000374690	SI_12125	16.5011	SC_9189	MUT	AR-FL
ENST00000374690	SI_12126	9.42046	SC_9190	WT	AR-FL
ENST00000374690	SI_12202	1.35729	MO_1549	WT	AR-FL
ENST00000374690	SI_12292	1.49642	SC_9192	WT	AR-FL
ENST00000374690	SI_12293	9.08179	SC_9194	WT	AR-FL
ENST00000374690	SI_12300	0.71871	SC_9033	WT	AR-FL
ENST00000374690	SI_12301	2.49734	SC_9193	WT	AR-FL
ENST00000374690	SI_12302	0.177627	SC_9195	WT	AR-FL
ENST00000374690	SI_12340	6.46775	MO_1553	WT	AR-FL
ENST00000374690	SI_12473	0.299704	MO_1556	WT	AR-FL
ENST00000374690	SI_12477	0.0158032	TP_2156	WT	AR-FL
ENST00000374690	SI_12591	11.2149	SC_9069	WT	AR-FL
ENST00000374690	SI_12592	0.923207	SC_9120	WT	AR-FL
ENST00000374690	SI_12593	0.608636	SC_9196	WT	AR-FL
ENST00000374690	SI_12594	0.353332	SC_9197	MUT	AR-FL
ENST00000374690	SI_12802	0.343187	SC_9142	WT	AR-FL
ENST00000374690	SI_12889	1.7872	SC_9199	WT	AR-FL
ENST00000374690	SI_12891	4.00197	SC_9201	MUT	AR-FL
ENST00000374690	SI_12998	0.0343966	SC_9200	WT	AR-FL
ENST00000374690	SI_13083	12.7073	MO_1584	WT	AR-FL
ENST00000374690	SI_13088	0.165799	SC_9203	WT	AR-FL
ENST00000374690	SI_13089	0.819883	SC_9204	WT	AR-FL
ENST00000374690	SI_13201	8.25982	SC_9074	WT	AR-FL
ENST00000374690	SI_13681	1.87056	SC_9211	WT	AR-FL
ENST00000374690	SI_13682	5.08345	SC_9212	WT	AR-FL
ENST00000374690	SI_15199	1.62018	SC_9215	WT	AR-FL
ENST00000374690	SI_15690	0.70291	SC_9218	WT	AR-FL
ENST00000374690	SI_4733	4.17159	MO_1015	WT	AR-FL
ENST00000374690	SI_4971	2.2803	MO_1040	MUT	AR-FL
ENST00000374690	SI_5094	0.278631	MO_1054	WT	AR-FL
ENST00000374690	SI_5277	0.255152	MO_1071	WT	AR-FL
ENST00000374690	SI_5433	2.2712	MO_1074	WT	AR-FL
ENST00000374690	SI_5500	1.21713	MO_1008	WT	AR-FL
ENST00000374690	SI_5555	1.06028	MO_1084	MUT	AR-FL
ENST00000374690	SI_5604	4.92513e-18	MO_1094	WT	AR-FL
ENST00000374690	SI_5605	0.00981582	SC_9001	WT	AR-FL
ENST00000374690	SI_5606	3.26105e-41	SC_9001	WT	AR-FL
ENST00000374690	SI_5684	0.963284	MO_1095	WT	AR-FL
ENST00000374690	SI_5685	0.12932	MO_1096	WT	AR-FL
ENST00000374690	SI_5688	3.67586	TP_2001	WT	AR-FL
ENST00000374690	SI_5848	0.755272	SC_9008	WT	AR-FL
ENST00000374690	SI_5849	1.14789	SC_9009	WT	AR-FL
ENST00000374690	SI_5850	2.55005	SC_9010	WT	AR-FL
ENST00000374690	SI_5900	0.496663	TP_2010	WT	AR-FL
ENST00000374690	SI_5903	2.37053	SC_9003	WT	AR-FL
ENST00000374690	SI_5938	1.0306	SC_9005	WT	AR-FL
ENST00000374690	SI_5939	0.345707	TP_2009	WT	AR-FL
ENST00000374690	SI_5941	0.11725	SC_9007	MUT	AR-FL
ENST00000374690	SI_5942	0.103582	SC_9011	MUT	AR-FL
ENST00000374690	SI_6026	0.0834193	SC_9012	WT	AR-FL
ENST00000374690	SI_6072	5.91602	MO_1114	WT	AR-FL
ENST00000374690	SI_6074	0.0114557	MO_1118	WT	AR-FL
ENST00000374690	SI_6218	0.245029	MO_1124	WT	AR-FL
ENST00000374690	SI_6223	0.242634	MO_1130	WT	AR-FL
ENST00000374690	SI_6293	7.21635	SC_9016	WT	AR-FL
ENST00000374690	SI_6294	0.28518	SC_9017	WT	AR-FL
ENST00000374690	SI_6295	0.476386	SC_9019	WT	AR-FL
ENST00000374690	SI_6296	0.630452	SC_9020	WT	AR-FL
ENST00000374690	SI_6297	4.60646	SC_9021	WT	AR-FL
ENST00000374690	SI_6299	15.3975	SC_9022	WT	AR-FL
ENST00000374690	SI_6300	0.342338	SC_9023	WT	AR-FL
ENST00000374690	SI_6301	2.1304	SC_9024	WT	AR-FL
ENST00000374690	SI_6344	0.686849	TP_2020	WT	AR-FL
ENST00000374690	SI_6347	1.18038	SC_9026	WT	AR-FL
ENST00000374690	SI_6348	0.105104	SC_9027	WT	AR-FL
ENST00000374690	SI_6349	0.0580192	SC_9028	WT	AR-FL
ENST00000374690	SI_6350	3.24756	SC_9029	MUT	AR-FL
ENST00000374690	SI_6351	1.51098	TP_2032	MUT	AR-FL
ENST00000374690	SI_6475	9.16582	SC_9030	WT	AR-FL
ENST00000374690	SI_6501	1.69666	SC_9039	WT	AR-FL
ENST00000374690	SI_6566	4.39698	MO_1161	WT	AR-FL
ENST00000374690	SI_6567	2.64377	MO_1162	WT	AR-FL
ENST00000374690	SI_6572	0.146516	TP_2034	MUT	AR-FL
ENST00000374690	SI_6573	0.112582	TP_2034	MUT	AR-FL
ENST00000374690	SI_6575	1.88443	SC_9032	WT	AR-FL
ENST00000374690	SI_6577	0.0216876	SC_9034	WT	AR-FL
ENST00000374690	SI_6578	1.27947	SC_9036	WT	AR-FL
ENST00000374690	SI_6579	0.48332	SC_9037	WT	AR-FL
ENST00000374690	SI_6644	0.782263	SC_9018	WT	AR-FL
ENST00000374690	SI_6645	1.22276	SC_9035	WT	AR-FL
ENST00000374690	SI_6648	1.0043	SC_9043	WT	AR-FL
ENST00000374690	SI_6698	0.423316	MO_1176	WT	AR-FL
ENST00000374690	SI_6701	0.0499433	MO_1179	WT	AR-FL
ENST00000374690	SI_6706	0.144302	MO_1184	MUT	AR-FL
ENST00000374690	SI_6800	1.31146	SC_9046	MUT	AR-FL
ENST00000374690	SI_6801	0.868563	SC_9047	WT	AR-FL
ENST00000374690	SI_6802	1.91055	SC_9048	WT	AR-FL
ENST00000374690	SI_6803	0.972147	SC_9049	WT	AR-FL
ENST00000374690	SI_6860	2.85437	MO_1192	WT	AR-FL
ENST00000374690	SI_6865	2.36445	SC_9050	WT	AR-FL
ENST00000374690	SI_6866	1.55945	SC_9054	WT	AR-FL
ENST00000374690	SI_6985	2.125	SC_9055	WT	AR-FL
ENST00000374690	SI_6986	0.127815	SC_9056	MUT	AR-FL
ENST00000374690	SI_7018	1.33947e-17	MO_1215	WT	AR-FL
ENST00000374690	SI_7073	0.118244	MO_1219	WT	AR-FL
ENST00000374690	SI_7075	6.43997	MO_1221	WT	AR-FL
ENST00000374690	SI_7134	0.905173	MO_1232	WT	AR-FL
ENST00000374690	SI_7136	2.04968	SC_9057	WT	AR-FL
ENST00000374690	SI_7137	11.5338	SC_9058	MUT	AR-FL
ENST00000374690	SI_7138	24.8876	SC_9059	WT	AR-FL
ENST00000374690	SI_7139	0.622097	SC_9060	WT	AR-FL
ENST00000374690	SI_7212	5.32047	MO_1241	MUT	AR-FL
ENST00000374690	SI_7263	4.81772	MO_1244	WT	AR-FL
ENST00000374690	SI_7267	0.819998	MO_1249	WT	AR-FL
ENST00000374690	SI_7404	3.41752	MO_1262	WT	AR-FL
ENST00000374690	SI_7405	3.90291	MO_1263	WT	AR-FL
ENST00000374690	SI_7448	4.4801	SC_9061	WT	AR-FL
ENST00000374690	SI_7449	0.932376	SC_9062	WT	AR-FL
ENST00000374690	SI_7450	5.09068	SC_9063	WT	AR-FL
ENST00000374690	SI_7596	2.88631	MO_1202	WT	AR-FL
ENST00000374690	SI_7602	8.17543	MO_1277	WT	AR-FL
ENST00000374690	SI_7604	7.90925	SC_9016	WT	AR-FL
ENST00000374690	SI_7606	0.562636	SC_9065	MUT	AR-FL
ENST00000374690	SI_7607	0.0370109	SC_9066	WT	AR-FL
ENST00000374690	SI_7608	0.805034	SC_9068	WT	AR-FL
ENST00000374690	SI_7690	2.50593	SC_9071	WT	AR-FL
ENST00000374690	SI_7691	11.0197	SC_9072	WT	AR-FL
ENST00000374690	SI_7752	0.0578575	TP_2034	MUT	AR-FL
ENST00000374690	SI_7781	12.0115	SC_9073	WT	AR-FL
ENST00000374690	SI_7848	1.83121	TP_2054	MUT	AR-FL
ENST00000374690	SI_7924	4.34209	SC_9076	WT	AR-FL
ENST00000374690	SI_7993	2.29194	MO_1316	MUT	AR-FL
ENST00000374690	SI_8082	1.79159	SC_9005	WT	AR-FL
ENST00000374690	SI_8132	2.52453	SC_9080	WT	AR-FL
ENST00000374690	SI_8133	0.858005	SC_9081	MUT	AR-FL
ENST00000374690	SI_8134	0.0793893	SC_9082	WT	AR-FL
ENST00000374690	SI_8164	0.138084	SC_9065	MUT	AR-FL
ENST00000374690	SI_8165	10.3453	SC_9083	WT	AR-FL
ENST00000374690	SI_8166	1.21906	SC_9084	WT	AR-FL
ENST00000374690	SI_8195	0.0829509	SC_9031	WT	AR-FL
ENST00000374690	SI_8246	3.58083	MO_1336	WT	AR-FL
ENST00000374690	SI_8318	3.65187	MO_1337	WT	AR-FL
ENST00000374690	SI_8320	1.35363	MO_1339	WT	AR-FL
ENST00000374690	SI_8325	0.691	SC_9086	WT	AR-FL
ENST00000374690	SI_8328	2.17284	SC_9089	WT	AR-FL
ENST00000374690	SI_8329	0.698252	SC_9090	WT	AR-FL
ENST00000374690	SI_8391	0.349523	SC_9091	WT	AR-FL
ENST00000374690	SI_8398	0.274861	TP_2060	MUT	AR-FL
ENST00000374690	SI_8399	0.230587	TP_2061	WT	AR-FL
ENST00000374690	SI_8556	0.918545	TP_2064	MUT	AR-FL
ENST00000374690	SI_8557	6.51827	SC_9092	MUT	AR-FL
ENST00000374690	SI_8558	0.764053	SC_9093	WT	AR-FL
ENST00000374690	SI_8559	4.94381	SC_9097	MUT	AR-FL
ENST00000374690	SI_8701	1.87758	SC_9094	WT	AR-FL
ENST00000374690	SI_8702	5.7882	SC_9099	WT	AR-FL
ENST00000374690	SI_8703	3.66185	SC_9100	WT	AR-FL
ENST00000374690	SI_8764	4.43545	SC_9035	WT	AR-FL
ENST00000374690	SI_8765	5.91869	SC_9089	WT	AR-FL
ENST00000374690	SI_8766	1.73152	SC_9090	WT	AR-FL
ENST00000374690	SI_8892	2.38058	SC_9096	MUT	AR-FL
ENST00000374690	SI_9050	0.5222	SC_9103	WT	AR-FL
ENST00000374690	SI_9051	3.06854	SC_9104	WT	AR-FL
ENST00000374690	SI_9052	8.48891	SC_9107	WT	AR-FL
ENST00000374690	SI_9053	5.89097	SC_9109	WT	AR-FL
ENST00000374690	SI_9124	0.0960689	MO_1410	WT	AR-FL
ENST00000374690	SI_9283	2.24001	SC_9105	WT	AR-FL
ENST00000374690	SI_9286	5.6848	SC_9118	WT	AR-FL
ENST00000374690	SI_9314	0.863143	MO_1420	WT	AR-FL
ENST00000374690	SI_9315	0.180173	MO_1421	WT	AR-FL
ENST00000374690	SI_9383	2.77219	TP_2069	WT	AR-FL
ENST00000374690	SI_9385	1.12097	SC_9081	MUT	AR-FL
ENST00000374690	SI_9387	2.59061	SC_9121	WT	AR-FL
ENST00000374690	SI_9479	3.32512	SC_9123	WT	AR-FL
ENST00000374690	SI_9798	0.0528512	MO_1443	WT	AR-FL
ENST00000374690	SI_9800	5.97581	SC_9124	WT	AR-FL
ENST00000374690	SI_9801	0.219012	SC_9126	WT	AR-FL
ENST00000374690	SI_9803	2.25566	SC_9129	WT	AR-FL
ENST00000374690	SI_9805	5.23108	SC_9132	WT	AR-FL
ENST00000374690	SI_9808	0.896185	MO_1447	MUT	AR-FL
ENST00000374690	SI_9867	0.00749472	MO_1446	WT	AR-FL
ENST00000374690	SI_9992	0.016508	MO_1460	WT	AR-FL
ENST00000504326	SI_10153	0.308633	TP_2077	WT	AR-V7
ENST00000504326	SI_10154	3.09357	TP_2078	WT	AR-V7
ENST00000504326	SI_10156	0.0246946	SC_9056	MUT	AR-V7
ENST00000504326	SI_10157	1.93921	SC_9074	WT	AR-V7
ENST00000504326	SI_10159	0.448352	SC_9136	WT	AR-V7
ENST00000504326	SI_10160	0.632114	SC_9137	WT	AR-V7
ENST00000504326	SI_10161	2.34663	SC_9138	WT	AR-V7
ENST00000504326	SI_10162	0.261437	SC_9139	WT	AR-V7
ENST00000504326	SI_10163	0.626146	SC_9140	WT	AR-V7
ENST00000504326	SI_10164	0.84774	SC_9141	MUT	AR-V7
ENST00000504326	SI_10258	5.63117e-08	SC_9142	WT	AR-V7
ENST00000504326	SI_10284	0.533532	TP_2079	WT	AR-V7
ENST00000504326	SI_10331	5.39642e-37	MO_1469	WT	AR-V7
ENST00000504326	SI_10417	0.567888	TP_2081	WT	AR-V7
ENST00000504326	SI_10441	3.13692	SC_9074	WT	AR-V7
ENST00000504326	SI_10442	0.12596	SC_9086	WT	AR-V7
ENST00000504326	SI_10443	1.00331e-05	SC_9145	MUT	AR-V7
ENST00000504326	SI_10444	3.2061	SC_9148	WT	AR-V7
ENST00000504326	SI_10500	0.443656	SC_9144	MUT	AR-V7
ENST00000504326	SI_10561	0.225731	SC_9150	WT	AR-V7
ENST00000504326	SI_10596	2.13522	SC_9151	WT	AR-V7
ENST00000504326	SI_10597	0.101105	SC_9152	WT	AR-V7
ENST00000504326	SI_10598	4.40664	SC_9153	WT	AR-V7
ENST00000504326	SI_10611	2.06411	MO_1473	WT	AR-V7
ENST00000504326	SI_10699	1.72584	TP_2093	WT	AR-V7
ENST00000504326	SI_10732	1.74891	TP_2096	WT	AR-V7
ENST00000504326	SI_10733	4.8649	SC_9156	WT	AR-V7
ENST00000504326	SI_10734	0.714689	SC_9157	WT	AR-V7
ENST00000504326	SI_10735	3.53771	SC_9162	WT	AR-V7
ENST00000504326	SI_10736	3.39602	SC_9163	WT	AR-V7
ENST00000504326	SI_10738	1.20708e-38	SC_9165	MUT	AR-V7
ENST00000504326	SI_10739	2.3585	SC_9158	WT	AR-V7
ENST00000504326	SI_10790	4.99632e-05	SC_9170	WT	AR-V7
ENST00000504326	SI_10862	4.11174	SC_9171	WT	AR-V7
ENST00000504326	SI_10922	0.126944	SC_9027	WT	AR-V7
ENST00000504326	SI_10923	0.49662	SC_9081	MUT	AR-V7
ENST00000504326	SI_10924	0.0467529	SC_9175	WT	AR-V7
ENST00000504326	SI_10927	0.0773137	SC_9172	WT	AR-V7
ENST00000504326	SI_10928	2.39426e-05	SC_9173	WT	AR-V7
ENST00000504326	SI_11085	2.16687	MO_1492	WT	AR-V7
ENST00000504326	SI_11088	0.629421	MO_1490	MUT	AR-V7
ENST00000504326	SI_11315	0.462517	MO_1499	WT	AR-V7
ENST00000504326	SI_11368	0.110114	MO_1510	WT	AR-V7
ENST00000504326	SI_11382	7.17688	MO_1511	WT	AR-V7
ENST00000504326	SI_11384	0.212873	MO_1514	MUT	AR-V7
ENST00000504326	SI_11440	1.73093	MO_1517	WT	AR-V7
ENST00000504326	SI_11441	1.11936	SC_9176	WT	AR-V7
ENST00000504326	SI_11442	1.28879e-06	SC_9178	WT	AR-V7
ENST00000504326	SI_11444	5.81379e-06	SC_9177	WT	AR-V7
ENST00000504326	SI_11445	7.35658	SC_9179	WT	AR-V7
ENST00000504326	SI_11622	0.00798492	SC_9146	WT	AR-V7
ENST00000504326	SI_11630	0.844567	SC_9182	WT	AR-V7
ENST00000504326	SI_11775	0.000119323	MO_1482	WT	AR-V7
ENST00000504326	SI_12052	0.215808	MO_1541	WT	AR-V7
ENST00000504326	SI_12054	0.959658	MO_1543	WT	AR-V7
ENST00000504326	SI_12122	0.0949288	SC_9184	MUT	AR-V7
ENST00000504326	SI_12123	0.515725	SC_9186	MUT	AR-V7
ENST00000504326	SI_12124	0.602969	SC_9187	WT	AR-V7
ENST00000504326	SI_12125	4.01214	SC_9189	MUT	AR-V7
ENST00000504326	SI_12126	0.017157	SC_9190	WT	AR-V7
ENST00000504326	SI_12202	1.72553	MO_1549	WT	AR-V7
ENST00000504326	SI_12292	0.315422	SC_9192	WT	AR-V7
ENST00000504326	SI_12293	2.32247	SC_9194	WT	AR-V7
ENST00000504326	SI_12300	0.160572	SC_9033	WT	AR-V7
ENST00000504326	SI_12301	0.181821	SC_9193	WT	AR-V7
ENST00000504326	SI_12302	9.70913e-07	SC_9195	WT	AR-V7
ENST00000504326	SI_12340	1.75933	MO_1553	WT	AR-V7
ENST00000504326	SI_12473	0.0165966	MO_1556	WT	AR-V7
ENST00000504326	SI_12477	2.69573e-37	TP_2156	WT	AR-V7
ENST00000504326	SI_12591	0.796935	SC_9069	WT	AR-V7
ENST00000504326	SI_12592	5.29829	SC_9120	WT	AR-V7
ENST00000504326	SI_12593	4.2725	SC_9196	WT	AR-V7
ENST00000504326	SI_12594	0.0179663	SC_9197	MUT	AR-V7
ENST00000504326	SI_12802	6.79525e-20	SC_9142	WT	AR-V7
ENST00000504326	SI_12889	0.317663	SC_9199	WT	AR-V7
ENST00000504326	SI_12891	2.61648	SC_9201	MUT	AR-V7
ENST00000504326	SI_12998	1.8115	SC_9200	WT	AR-V7
ENST00000504326	SI_13083	9.30371	MO_1584	WT	AR-V7
ENST00000504326	SI_13088	0.171169	SC_9203	WT	AR-V7
ENST00000504326	SI_13089	1.68859	SC_9204	WT	AR-V7
ENST00000504326	SI_13201	2.35383	SC_9074	WT	AR-V7
ENST00000504326	SI_13681	4.066	SC_9211	WT	AR-V7
ENST00000504326	SI_13682	0.415605	SC_9212	WT	AR-V7
ENST00000504326	SI_15199	3.79753	SC_9215	WT	AR-V7
ENST00000504326	SI_15690	0.219483	SC_9218	WT	AR-V7
ENST00000504326	SI_4733	0.747466	MO_1015	WT	AR-V7
ENST00000504326	SI_4971	0.215558	MO_1040	MUT	AR-V7
ENST00000504326	SI_5094	0.2057	MO_1054	WT	AR-V7
ENST00000504326	SI_5277	0.128812	MO_1071	WT	AR-V7
ENST00000504326	SI_5433	5.13468	MO_1074	WT	AR-V7
ENST00000504326	SI_5500	4.18716	MO_1008	WT	AR-V7
ENST00000504326	SI_5555	1.0799	MO_1084	MUT	AR-V7
ENST00000504326	SI_5604	0.0112617	MO_1094	WT	AR-V7
ENST00000504326	SI_5605	0.00591503	SC_9001	WT	AR-V7
ENST00000504326	SI_5606	0.0086318	SC_9001	WT	AR-V7
ENST00000504326	SI_5684	0.171968	MO_1095	WT	AR-V7
ENST00000504326	SI_5685	1.80157	MO_1096	WT	AR-V7
ENST00000504326	SI_5688	2.75982	TP_2001	WT	AR-V7
ENST00000504326	SI_5848	0.0737417	SC_9008	WT	AR-V7
ENST00000504326	SI_5849	0.0713481	SC_9009	WT	AR-V7
ENST00000504326	SI_5850	1.72592	SC_9010	WT	AR-V7
ENST00000504326	SI_5900	0.441998	TP_2010	WT	AR-V7
ENST00000504326	SI_5903	2.33233	SC_9003	WT	AR-V7
ENST00000504326	SI_5938	0.837002	SC_9005	WT	AR-V7
ENST00000504326	SI_5939	0.240284	TP_2009	WT	AR-V7
ENST00000504326	SI_5941	1.14802e-07	SC_9007	MUT	AR-V7
ENST00000504326	SI_5942	0.0258274	SC_9011	MUT	AR-V7
ENST00000504326	SI_6026	0.00198565	SC_9012	WT	AR-V7
ENST00000504326	SI_6072	3.27355	MO_1114	WT	AR-V7
ENST00000504326	SI_6074	2.33597e-40	MO_1118	WT	AR-V7
ENST00000504326	SI_6218	1.66814e-65	MO_1124	WT	AR-V7
ENST00000504326	SI_6223	0.593842	MO_1130	WT	AR-V7
ENST00000504326	SI_6293	0.640489	SC_9016	WT	AR-V7
ENST00000504326	SI_6294	0.0247215	SC_9017	WT	AR-V7
ENST00000504326	SI_6295	0.150878	SC_9019	WT	AR-V7
ENST00000504326	SI_6296	0.499562	SC_9020	WT	AR-V7
ENST00000504326	SI_6297	0.804668	SC_9021	WT	AR-V7
ENST00000504326	SI_6299	0.742285	SC_9022	WT	AR-V7
ENST00000504326	SI_6300	2.26886	SC_9023	WT	AR-V7
ENST00000504326	SI_6301	0.0713445	SC_9024	WT	AR-V7
ENST00000504326	SI_6344	0.476119	TP_2020	WT	AR-V7
ENST00000504326	SI_6347	0.328313	SC_9026	WT	AR-V7
ENST00000504326	SI_6348	0.148263	SC_9027	WT	AR-V7
ENST00000504326	SI_6349	3.7105e-42	SC_9028	WT	AR-V7
ENST00000504326	SI_6350	0.0688737	SC_9029	MUT	AR-V7
ENST00000504326	SI_6351	0.307665	TP_2032	MUT	AR-V7
ENST00000504326	SI_6475	3.79678	SC_9030	WT	AR-V7
ENST00000504326	SI_6501	0.0479287	SC_9039	WT	AR-V7
ENST00000504326	SI_6566	0.743482	MO_1161	WT	AR-V7
ENST00000504326	SI_6567	4.67599	MO_1162	WT	AR-V7
ENST00000504326	SI_6572	0.0925812	TP_2034	MUT	AR-V7
ENST00000504326	SI_6573	0.591359	TP_2034	MUT	AR-V7
ENST00000504326	SI_6575	5.58259	SC_9032	WT	AR-V7
ENST00000504326	SI_6577	0.000871423	SC_9034	WT	AR-V7
ENST00000504326	SI_6578	0.44948	SC_9036	WT	AR-V7
ENST00000504326	SI_6579	0.0419612	SC_9037	WT	AR-V7
ENST00000504326	SI_6644	0.470133	SC_9018	WT	AR-V7
ENST00000504326	SI_6645	0.798363	SC_9035	WT	AR-V7
ENST00000504326	SI_6648	0.403832	SC_9043	WT	AR-V7
ENST00000504326	SI_6698	0.240591	MO_1176	WT	AR-V7
ENST00000504326	SI_6701	5.83175e-17	MO_1179	WT	AR-V7
ENST00000504326	SI_6706	2.29221e-08	MO_1184	MUT	AR-V7
ENST00000504326	SI_6800	0.25185	SC_9046	MUT	AR-V7
ENST00000504326	SI_6801	1.00506	SC_9047	WT	AR-V7
ENST00000504326	SI_6802	0.458279	SC_9048	WT	AR-V7
ENST00000504326	SI_6803	2.5129	SC_9049	WT	AR-V7
ENST00000504326	SI_6860	0.642208	MO_1192	WT	AR-V7
ENST00000504326	SI_6865	4.11251	SC_9050	WT	AR-V7
ENST00000504326	SI_6866	0.829221	SC_9054	WT	AR-V7
ENST00000504326	SI_6985	1.08476	SC_9055	WT	AR-V7
ENST00000504326	SI_6986	0.0629186	SC_9056	MUT	AR-V7
ENST00000504326	SI_7018	2.88543e-08	MO_1215	WT	AR-V7
ENST00000504326	SI_7073	5.31296e-13	MO_1219	WT	AR-V7
ENST00000504326	SI_7075	1.02039e-05	MO_1221	WT	AR-V7
ENST00000504326	SI_7134	0.0831774	MO_1232	WT	AR-V7
ENST00000504326	SI_7136	3.62379e-48	SC_9057	WT	AR-V7
ENST00000504326	SI_7137	0.295703	SC_9058	MUT	AR-V7
ENST00000504326	SI_7138	0.247459	SC_9059	WT	AR-V7
ENST00000504326	SI_7139	2.57664e-87	SC_9060	WT	AR-V7
ENST00000504326	SI_7212	0.615134	MO_1241	MUT	AR-V7
ENST00000504326	SI_7263	2.47826	MO_1244	WT	AR-V7
ENST00000504326	SI_7267	1.99424	MO_1249	WT	AR-V7
ENST00000504326	SI_7404	2.54686	MO_1262	WT	AR-V7
ENST00000504326	SI_7405	0.495841	MO_1263	WT	AR-V7
ENST00000504326	SI_7448	2.98678	SC_9061	WT	AR-V7
ENST00000504326	SI_7449	0.918455	SC_9062	WT	AR-V7
ENST00000504326	SI_7450	0.343748	SC_9063	WT	AR-V7
ENST00000504326	SI_7596	0.534106	MO_1202	WT	AR-V7
ENST00000504326	SI_7602	3.52278	MO_1277	WT	AR-V7
ENST00000504326	SI_7604	1.55274	SC_9016	WT	AR-V7
ENST00000504326	SI_7606	0.414605	SC_9065	MUT	AR-V7
ENST00000504326	SI_7607	0.210946	SC_9066	WT	AR-V7
ENST00000504326	SI_7608	0.340644	SC_9068	WT	AR-V7
ENST00000504326	SI_7690	0.164213	SC_9071	WT	AR-V7
ENST00000504326	SI_7691	0.972045	SC_9072	WT	AR-V7
ENST00000504326	SI_7752	0.270261	TP_2034	MUT	AR-V7
ENST00000504326	SI_7781	2.37327	SC_9073	WT	AR-V7
ENST00000504326	SI_7848	0.0288196	TP_2054	MUT	AR-V7
ENST00000504326	SI_7924	0.93313	SC_9076	WT	AR-V7
ENST00000504326	SI_7993	0.202598	MO_1316	MUT	AR-V7
ENST00000504326	SI_8082	0.328823	SC_9005	WT	AR-V7
ENST00000504326	SI_8132	2.24005	SC_9080	WT	AR-V7
ENST00000504326	SI_8133	0.117147	SC_9081	MUT	AR-V7
ENST00000504326	SI_8134	0.0875435	SC_9082	WT	AR-V7
ENST00000504326	SI_8164	0.09495	SC_9065	MUT	AR-V7
ENST00000504326	SI_8165	2.37727	SC_9083	WT	AR-V7
ENST00000504326	SI_8166	0.856029	SC_9084	WT	AR-V7
ENST00000504326	SI_8195	1.09393e-147	SC_9031	WT	AR-V7
ENST00000504326	SI_8246	1.32268	MO_1336	WT	AR-V7
ENST00000504326	SI_8318	0.0709851	MO_1337	WT	AR-V7
ENST00000504326	SI_8320	0.22496	MO_1339	WT	AR-V7
ENST00000504326	SI_8325	0.153553	SC_9086	WT	AR-V7
ENST00000504326	SI_8328	5.1808	SC_9089	WT	AR-V7
ENST00000504326	SI_8329	2.40335	SC_9090	WT	AR-V7
ENST00000504326	SI_8391	0.690715	SC_9091	WT	AR-V7
ENST00000504326	SI_8398	8.70868e-45	TP_2060	MUT	AR-V7
ENST00000504326	SI_8399	0.191091	TP_2061	WT	AR-V7
ENST00000504326	SI_8556	1.20788	TP_2064	MUT	AR-V7
ENST00000504326	SI_8557	1.93195	SC_9092	MUT	AR-V7
ENST00000504326	SI_8558	2.74106	SC_9093	WT	AR-V7
ENST00000504326	SI_8559	4.66412	SC_9097	MUT	AR-V7
ENST00000504326	SI_8701	0.555407	SC_9094	WT	AR-V7
ENST00000504326	SI_8702	4.94014	SC_9099	WT	AR-V7
ENST00000504326	SI_8703	1.47108	SC_9100	WT	AR-V7
ENST00000504326	SI_8764	5.48009	SC_9035	WT	AR-V7
ENST00000504326	SI_8765	7.6292	SC_9089	WT	AR-V7
ENST00000504326	SI_8766	6.6118	SC_9090	WT	AR-V7
ENST00000504326	SI_8892	1.7427	SC_9096	MUT	AR-V7
ENST00000504326	SI_9050	0.130715	SC_9103	WT	AR-V7
ENST00000504326	SI_9051	1.57953	SC_9104	WT	AR-V7
ENST00000504326	SI_9052	2.47525	SC_9107	WT	AR-V7
ENST00000504326	SI_9053	0.487041	SC_9109	WT	AR-V7
ENST00000504326	SI_9124	0.000168089	MO_1410	WT	AR-V7
ENST00000504326	SI_9283	0.0962379	SC_9105	WT	AR-V7
ENST00000504326	SI_9286	0.492417	SC_9118	WT	AR-V7
ENST00000504326	SI_9314	10.3496	MO_1420	WT	AR-V7
ENST00000504326	SI_9315	0.00125864	MO_1421	WT	AR-V7
ENST00000504326	SI_9383	0.15868	TP_2069	WT	AR-V7
ENST00000504326	SI_9385	0.161541	SC_9081	MUT	AR-V7
ENST00000504326	SI_9387	1.09706	SC_9121	WT	AR-V7
ENST00000504326	SI_9479	1.22845	SC_9123	WT	AR-V7
ENST00000504326	SI_9798	0.0284446	MO_1443	WT	AR-V7
ENST00000504326	SI_9800	1.43405	SC_9124	WT	AR-V7
ENST00000504326	SI_9801	0.0170773	SC_9126	WT	AR-V7
ENST00000504326	SI_9803	0.0637136	SC_9129	WT	AR-V7
ENST00000504326	SI_9805	4.84858	SC_9132	WT	AR-V7
ENST00000504326	SI_9808	1.31844e-42	MO_1447	MUT	AR-V7
ENST00000504326	SI_9867	9.04569e-05	MO_1446	WT	AR-V7
ENST00000504326	SI_9992	0.0209921	MO_1460	WT	AR-V7
